# Supplementary material for: Effects of developmental stages, sex difference, and diet types of the host marmalade hoverfly (Episyrphus balteatus) on symbiotic bacteria
Source: Front Microbiol. 2024 Sep 4;15:1433909. doi: 10.3389/fmicb.2024.1433909 (PMC11408942; doi:10.3389/fmicb.2024.1433909)
Supplement: Supplementary file 5 [file Table_5.XLSX]

## Sheet: α-diversity index
Sample	Sequences number	Mean length	OTUs	Sobs	Shannon	Simpson	ACE	Chao	Coverage
Aphid_1	39992	428.99	44	53	0.9778	0.5781	60.1054	59	0.9997
Aphid_2	38029	428.67	50	60	0.8714	0.5518	68.415	67.9	0.9996
Aphid_3	37376	428.67	48	54	0.5558	0.8182	62.0169	65.3	0.9997
Aphid_4	38422	428.75	49	50	0.6251	0.7982	56.5353	54	0.9997
Egg_1	40149	410.92	39	48	0.9016	0.5326	53.6037	53.6	0.9997
Egg_2	36575	413.42	36	45	0.9177	0.4676	54.8517	51.1	0.9996
Egg_3	40511	409.64	33	38	0.7391	0.6187	39.6567	39.2	0.9999
Egg_4	46832	410.48	37	45	0.7016	0.6008	78.2579	58.3	0.9995
L1_1	40767	428.77	24	24	0.305	0.891	40.2722	31	0.9998
L1_2	49094	428.66	31	36	0.5099	0.8095	45.3964	42	0.9997
L1_3	47187	428.87	34	36	0.4301	0.8554	43.1292	40.2	0.9998
L1_4	45786	427.79	24	25	0.7055	0.7077	215.572	47.5	0.9997
L2_1	43833	428.86	19	24	0.8705	0.4758	27.3333	29	0.9998
L2_2	48492	428.86	21	21	0.9231	0.4809	23.7906	22	0.9999
L2_3	46203	428.85	27	29	0.5079	0.8088	34.6694	31.1	0.9998
L2_4	45075	428.8	22	24	0.5715	0.7651	25.7973	25	0.9999
L3_1	40035	428.87	30	31	1.2824	0.3742	46.4851	36	0.9998
L3_2	35732	428.91	30	31	1.1721	0.4158	49.0377	40.3	0.9997
L3_3	39571	428.9	31	31	1.1264	0.4406	35.9973	33.5	0.9998
L3_4	37555	428.91	33	36	1.2674	0.3745	65.9473	63.5	0.9996
Pupa_1	44050	421.11	41	45	1.5898	0.2812	51.3593	50.6	0.9997
Pupa_2	44894	420.55	40	31	1.7938	0.221	37.7829	38	0.9998
Pupa_3	50201	423.14	45	48	1.7191	0.2201	75.7162	65.5	0.9995
Pupa_4	51091	418.23	47	41	1.0175	0.4984	54.2335	52	0.9996
Female_1	44232	420.89	54	34	1.3846	0.369	41.1334	48	0.9997
Female_2	46544	415.02	38	38	2.2517	0.1432	55.3579	41.8	0.9998
Female_3	49154	415.23	31	35	2.1127	0.2101	51.2312	41	0.9999
Female_4	43109	413.7	36	36	2.1562	0.1959	38.2632	39	0.9999
Male_1	48430	410.66	40	33	1.923	0.1871	48.1028	40	0.9997
Male_2	43294	415.42	28	41	1.717	0.2394	46.2333	45.7	0.9997
Male_3	48866	412.02	42	34	1.7268	0.2382	42.1072	43.3	0.9997
Male_4	40133	412.21	38	41	1.9356	0.1983	74.9302	63.8	0.9995
Total	1391214		1142
Average		421.962
