# Supplementary material for: Effects of developmental stages, sex difference, and diet types of the host marmalade hoverfly (Episyrphus balteatus) on symbiotic bacteria
Source: Front Microbiol. 2024 Sep 4;15:1433909. doi: 10.3389/fmicb.2024.1433909 (PMC11408942; doi:10.3389/fmicb.2024.1433909)
Supplement: Supplementary file 6 [file Table_6.XLSX]

## Sheet: VEEN
The number of common or unique symbionts of E.balteatus and M.crassicauda at different classification levels						Aphid &L1 &L2 & L3 & Female & Male & Pupa & Egg
						Family (17)	Genus (19)	Species (22)
	Family	Genus	Species			f__Burkholderiaceae	g__Delftia	s__unclassified_f__Enterobacteriaceae
Aphid &L1 &L2 & L3 & Female & Male & Pupa & Egg	17	19	22			f__Anaplasmataceae	g__unclassified_o__Enterobacterales	s__Enterococcus_haemoperoxidus_ATCC_BAA-382
Aphid only	0	0	0			f__Sphingomonadaceae	g__Enterobacter	s__unclassified_g__Pseudomonas
L1 only	0	0	0			f__Moraxellaceae	g__Raoultella	s__Staphylococcus_sciuri
L2 only	0	0	0			f__Morganellaceae	g__Escherichia-Shigella	s__Staphylococcus_xylosus
L3 only	0	0	0			f__Enterococcaceae	g__Serratia	s__Escherichia_coli_g__Escherichia-Shigella
Female only	0	0	1			f__Staphylococcaceae	g__Citrobacter	s__Streptomyces_microflavus
Male only	0	0	0			f__unclassified_o__Lactobacillales	g__unclassified_o__Lactobacillales	s__Citrobacter_freundii_g__Citrobacter
Pupa only	0	0	0			f__Weeksellaceae	g__Acinetobacter	s__unclassified_g__Raoultella
Egg only	0	0	0			f__Streptomycetaceae	g__Sphingomonas	s__Serratia_symbiotica_g__Serratia
						f__unclassified_o__Enterobacterales	g__Ralstonia	s__Sphingomonas_paucimobilis_g__Sphingomonas
						f__Comamonadaceae	g__unclassified_f__Enterobacteriaceae	s__unclassified_g__Ralstonia
						f__Pseudomonadaceae	g__Staphylococcus	s__unclassified_g__Enterobacter
						f__Acetobacteraceae	g__Wolbachia	s__Enterococcus_saccharolyticus
						f__Enterobacteriaceae	g__Enterococcus	s__unclassified_g__Wolbachia
						f__Micrococcaceae	g__Glutamicibacter	s__Pseudomonas_mosselii
						f__Yersiniaceae	g__Chryseobacterium	s__unclassified_g__Acinetobacter
							g__Streptomyces	s__unclassified_o__Lactobacillales
							g__Pseudomonas	s__Delftia_tsuruhatensis
								s__unclassified_o__Enterobacterales
								s__unclassified_g__Serratia
								s__Glutamicibacter_arilaitensis

## Sheet: phylum level
Relative abundance of bacteria communities at the phylum level in different group
	Aphid	Egg	L1	L2	L3	Pupa	Female	Male
Proteobacteria	0.9863	0.96912	0.95493	0.37358	0.61421	0.72212	0.75752	0.80704
Firmicutes	0.00442	0.00898	0.03448	0.6262	0.38468	0.26128	0.24222	0.19233
Actinobacteriota	0.00645	0.02152	0.01057	0.00013	0.00108	0.01574	0.00022	0.00027
others	0.00283	0.00038	2e-05	9e-05	3e-05	0.00086	4e-05	0.00036

## Sheet: genus level
Relative abundance of bacteria communities at the genus level in different group
	Aphid	Egg	L1	L2	L3	Pupa	Female	Male
Serratia	0.83768	0.33069	0.86243	0.35064	0.54688	0.17941	0.15742	0.13719
Enterococcus	0.00054	0.00362	0.02053	0.59648	0.36527	0.09067	0.23806	0.19102
Wolbachia	1e-05	0.62803	0.00437	0.0019	0.00043	0.31212	0.26736	0.24075
Asaia	7e-05	0	0.00053	1e-05	1e-05	3e-05	0.19867	0.28859
Staphylococcus	0.00367	0.00447	0.01305	0.02782	0.01183	0.17061	0.00206	0.00082
Enterobacter	0.00093	6e-05	0.02826	0.00423	0.0282	0.06075	0.03576	0.04947
Enterobacteriaceae	0.00047	0.00015	0.03118	0.01005	0.02584	0.05134	0.02033	0.00216
Enterobacterales	0.0017	0.00019	0.01487	0.00203	0.00218	0.0395	0.0381	0.03173
Buchnera	0.09272	0.00253	0.00026	3e-05	3e-05	0.00377	0	0.0001
Gluconobacter	5e-05	0.0001	1e-05	0	2e-05	0.00063	0.02344	0.0436
Acinetobacter	0.04461	0.00307	0.00168	0.00026	5e-05	0.01076	0.00101	0.0029
Raoultella	0.0001	2e-05	0.00532	0.00104	0.00806	0.02981	0.00458	0.00029

## Sheet: Heatmap-genus
Relative abundance of bacteria communities at the genus level in different group (Top 15)
	Aphid	Egg	L1	L2	L3	Pupa	Female	Male
Serratia	0.83772	0.3307	0.86254	0.35069	0.54691	0.1794	0.15745	0.13717
Enterococcus	0.00054	0.00361	0.02052	0.59657	0.36528	0.09068	0.2381	0.19102
Wolbachia	0	0.62808	0.00438	0.00189	0.00044	0.31213	0.26741	0.24075
Asaia	7e-05	0	0.00054	0	0	3e-05	0.1987	0.2886
Staphylococcus	0.00367	0.00448	0.01304	0.02784	0.01183	0.1706	0.00206	0.00081
Enterobacter	0.00094	7e-05	0.02827	0.00421	0.0282	0.06075	0.03576	0.04946
Enterobacteriaceae	0.00047	0.00013	0.03117	0.01004	0.02585	0.05135	0.02032	0.00216
Enterobacterales	0.00172	0.0002	0.01486	0.00202	0.00219	0.03949	0.03812	0.03174
Buchnera	0.09273	0.00253	0.00027	3e-05	3e-05	0.00377	0	0.0001
Gluconobacter	7e-05	0.0001	0	0	3e-05	0.00064	0.02346	0.0436
Acinetobacter	0.04461	0.00307	0.00168	0.00027	7e-05	0.01075	0.00101	0.0029
Raoultella	0.0001	3e-05	0.00532	0.00104	0.00805	0.02982	0.00458	0.0003
Streptomyces	0.00044	0.02032	0.01045	0	0	0.00017	3e-05	3e-05
Citrobacter	3e-05	7e-05	0.0035	0.0003	0.00067	0.00684	0.0065	0.00441
Pseudomonas	0.00128	0.00098	0.00121	0.0002	0.00104	0.01318	0.00024	0.00013
