# Supplementary material for: Effects of developmental stages, sex difference, and diet types of the host marmalade hoverfly (Episyrphus balteatus) on symbiotic bacteria
Source: Front Microbiol. 2024 Sep 4;15:1433909. doi: 10.3389/fmicb.2024.1433909 (PMC11408942; doi:10.3389/fmicb.2024.1433909)
Supplement: Supplementary file 7 [file Table_7.XLSX]

## Sheet: VEEN
At the level of family, genus, and species classification, the number of common or unique symbionts between the E. balteatus larvae and M. crassicauda.
	Family	Genus	Species		Aphid &L1 & L2 & L3
Aphid &L1 & L2 & L3	19	23	26		Family (19)	Genus (23)	Species (26)
Aphid & L1&L2	2	5	7		f__Burkholderiaceae	g__Delftia	s__Caulobacter_vibrioides
Aphid & L1 & L3	3	6	7		f__Anaplasmataceae	g__unclassified_o__Enterobacterales	s__Enterococcus_haemoperoxidus_ATCC_BAA-382
Aphid & L2 &L3	2	4	4		f__Caulobacteraceae	g__Enterobacter	s__unclassified_g__Pseudomonas
L1 & L2 & L3	0	0	0		f__Sphingomonadaceae	g__Massilia	s__Staphylococcus_sciuri
Aphid & L1	3	7	8		f__Oxalobacteraceae	g__Buchnera	s__Staphylococcus_xylosus
Aphid & L2	3	4	4		f__Moraxellaceae	g__Raoultella	s__Streptomyces_microflavus
Aphid & L3	1	4	6		f__Morganellaceae	g__Escherichia-Shigella	s__Asaia_bogorensis
L1 & L2	2	2	3		f__Enterococcaceae	g__Serratia	s__Citrobacter_freundii_g__Citrobacter
L1 & L3	0	0	1		f__Staphylococcaceae	g__Citrobacter	s__uncultured_bacterium_g__Massilia
L2 & L3	0	0	0		f__unclassified_o__Lactobacillales	g__Caulobacter	s__Escherichia_coli_g__Escherichia-Shigella
Aphid only	2	3	5		f__Weeksellaceae	g__unclassified_o__Lactobacillales	s__unclassified_g__Raoultella
L1 only	0	0	0		f__Streptomycetaceae	g__Acinetobacter	s__Serratia_symbiotica_g__Serratia
L2 only	0	0	0		f__unclassified_o__Enterobacterales	g__Sphingomonas	s__Sphingomonas_paucimobilis_g__Sphingomonas
L3 only	0	0	1		f__Comamonadaceae	g__Ralstonia	s__unclassified_g__Ralstonia
					f__Pseudomonadaceae	g__unclassified_f__Enterobacteriaceae	s__unclassified_g__Enterobacter
					f__Acetobacteraceae	g__Staphylococcus	s__Enterococcus_saccharolyticus
					f__Enterobacteriaceae	g__Wolbachia	s__unclassified_g__Wolbachia
					f__Micrococcaceae	g__Enterococcus	s__Pseudomonas_mosselii
					f__Yersiniaceae	g__Glutamicibacter	s__unclassified_g__Acinetobacter
						g__Asaia	s__unclassified_o__Lactobacillales
						g__Chryseobacterium	s__Delftia_tsuruhatensis
						g__Streptomyces	s__uncultured_bacterium_g__Buchnera
						g__Pseudomonas	s__unclassified_f__Enterobacteriaceae
							s__unclassified_o__Enterobacterales
							s__unclassified_g__Serratia
							s__Glutamicibacter_arilaitensis

## Sheet: circos-genus
The distribution of symbionts of E. balteatus larvae and M. crassicauda at the genus level.
OTU ID	Aphid	L1	L2	L3
Serratia	0.8377	0.8624	0.3506	0.5469
Enterococcus	0.0005	0.0205	0.5965	0.3653
Buchnera	0.0927	0.0003	0	0
Enterobacteriaceae	0.0005	0.0312	0.01	0.0258
Enterobacter	0.0009	0.0283	0.0042	0.0282
Staphylococcus	0.0037	0.0131	0.0278	0.0118
Acinetobacter	0.0446	0.0017	0.0003	0.0001
Enterobacterales	0.0017	0.0149	0.002	0.0022
Streptomyces	0.0004	0.0105	0	0
others	0.0172	0.0173	0.0085	0.0197
