# Supplementary material for: Effects of developmental stages, sex difference, and diet types of the host marmalade hoverfly (Episyrphus balteatus) on symbiotic bacteria
Source: Front Microbiol. 2024 Sep 4;15:1433909. doi: 10.3389/fmicb.2024.1433909 (PMC11408942; doi:10.3389/fmicb.2024.1433909)
Supplement: Supplementary file 8 [file Table_8.XLSX]

## Sheet: VEEN
Numbers of common or unique symbionts between egg and adult of E.balteatus at the level of family, genus, and species
	Family	Genus	Species
Female & Male & Egg	28	35	40
Female & Male	1	2	4
Female & Egg	1	3	4
Male & Egg	2	8	12
Female only	0	2	3
Male only	2	2	2
Egg only	4	5	6
Female & Male & Egg
Family (28)	Genus (35)	Species (40)
f__Burkholderiaceae	g__Delftia	s__unclassified_f__Enterobacteriaceae
f__Anaplasmataceae	g__unclassified_o__Enterobacterales	s__unclassified_g__Pseudonocardia
f__Xanthobacteraceae	g__Carnimonas	s__Enterococcus_haemoperoxidus_ATCC_BAA-382
f__Sphingomonadaceae	g__Enterobacter	s__unclassified_g__Pseudomonas
f__Rhizobiaceae	g__Raoultella	s__Cutibacterium_acnes_g__Cutibacterium
f__Moraxellaceae	g__Pseudonocardia	s__unclassified_g__Leucobacter
f__Bacillaceae	g__Bacillus	s__Serratia_marcescens_g__Serratia
f__Morganellaceae	g__Serratia	s__Staphylococcus_sciuri
f__Enterococcaceae	g__Escherichia-Shigella	s__Phyllobacterium_myrsinacearum
f__Staphylococcaceae	g__unclassified_f__Comamonadaceae	s__Staphylococcus_xylosus
f__unclassified_o__Lactobacillales	g__Citrobacter	s__unclassified_g__Enterobacter
f__Weeksellaceae	g__unclassified_o__Lactobacillales	s__Escherichia_coli_g__Escherichia-Shigella
f__Streptomycetaceae	g__Acinetobacter	s__unclassified_g__Raoultella
f__Halomonadaceae	g__Sphingomonas	s__Streptomyces_microflavus
f__unclassified_o__Enterobacterales	g__Wolbachia	s__Citrobacter_freundii_g__Citrobacter
f__Xanthomonadaceae	g__Diaphorobacter	s__unclassified_g__Corynebacterium
f__unclassified_p__Proteobacteria	g__Ralstonia	s__unclassified_g__Ralstonia
f__unclassified_k__norank_d__Bacteria	g__unclassified_f__Enterobacteriaceae	s__unclassified_g__Kocuria
f__Propionibacteriaceae	g__unclassified_k__norank_d__Bacteria	s__Serratia_symbiotica_g__Serratia
f__Pseudonocardiaceae	g__Staphylococcus	s__Sphingomonas_paucimobilis_g__Sphingomonas
f__Comamonadaceae	g__Microbacterium	s__unclassified_k__norank_d__Bacteria
f__Microbacteriaceae	g__Enterococcus	s__uncultured_Acidovorax_sp._g__Diaphorobacter
f__Corynebacteriaceae	g__Corynebacterium	s__Carnimonas_nigrificans
f__Pseudomonadaceae	g__Cutibacterium	s__unclassified_g__Chryseobacterium
f__Acetobacteraceae	g__Glutamicibacter	s__Enterococcus_saccharolyticus
f__Enterobacteriaceae	g__Phyllobacterium	s__Gluconobacter_cerinus
f__Micrococcaceae	g__unclassified_p__Proteobacteria	s__unclassified_g__Wolbachia
f__Yersiniaceae	g__Leucobacter	s__Pseudomonas_mosselii
	g__Burkholderia-Caballeronia-Paraburkholderia	s__unclassified_g__Acinetobacter
	g__Bradyrhizobium	s__unclassified_o__Lactobacillales
	g__Chryseobacterium	s__Delftia_tsuruhatensis
	g__Streptomyces	s__Microbacterium_testaceum
	g__Gluconobacter	s__unclassified_p__Proteobacteria
	g__Pseudomonas	s__unclassified_o__Enterobacterales
	g__Kocuria	s__Bacillus_sp._X12014
		s__unclassified_g__Burkholderia-Caballeronia-Paraburkholderia
		s__unclassified_f__Comamonadaceae
		s__unclassified_g__Bradyrhizobium
		s__unclassified_g__Serratia
		s__Glutamicibacter_arilaitensis

## Sheet: ciros-Genus
The distribution of symbionts of E.balteatus egg and adult at the genus level
OTU ID	Egg	Female	Male
Wolbachia	0.628	0.2674	0.2408
Serratia	0.3307	0.1574	0.1372
Asaia	0	0.1987	0.2886
Enterococcus	0.0036	0.2381	0.191
Enterobacter	0.0001	0.0358	0.0495
unclassified_o__Enterobacterales	0.0002	0.0381	0.0317
Gluconobacter	0.0001	0.0234	0.0436
unclassified_f__Enterobacteriaceae	0.0001	0.0203	0.0022
Streptomyces	0.0203	0	0
others	0.0168	0.0208	0.0155
