# Supplementary material for: Effects of developmental stages, sex difference, and diet types of the host marmalade hoverfly (Episyrphus balteatus) on symbiotic bacteria
Source: Front Microbiol. 2024 Sep 4;15:1433909. doi: 10.3389/fmicb.2024.1433909 (PMC11408942; doi:10.3389/fmicb.2024.1433909)
Supplement: Supplementary file 9 [file Table_9.XLSX]

## Sheet: Total-VEEN
At the level of family, genus, and species classification, the number of common or unique symbionts between adults and larvas of E.balteatus.
	Family	Genus	Species
L1 & L2 & L3 & Female & Male	17	20	23
L1 & L2 & L3 & Female	0	0	0
L1 & L2 & L3 & Male	1	2	2
L1 & L2 & Female & Male	4	5	5
L1 & L3 & Female & Male	3	4	5
L2 & L3 & Female & Male	2	4	4
L1 & L2 & L3	1	1	1
L1 & L2 & Female	0	0	1
L1 & L2 & Male	0	1	3
L1 & L3 & Female	0	2	1
L1 & L3 & Male	0	0	1
L1 & Female & Male	1	1	1
L2 & L3 & Female	0	0	0
L2 & L3 & Male	0	0	0
L2 & Female & Male	0	0	0
L3 & Female & Male	0	1	2
L1 & L2	0	1	1
L1 & L3	0	0	1
L1 & Female	0	1	1
L1 & Male	0	2	2
L2 & L3	0	0	0
L2 & Female	1	1	1
L2 & Male	2	3	3
L3 & Female	0	1	2
L3 & Male	0	0	0
Female & Male	2	2	4
L1 only	2	3	4
L2 only	0	0	0
L3 only	1	2	3
Female only	0	0	1
Male only	1	2	3
	Adult ( Female & Male)-specific
	Family	Genus	Species
Female&Male	f__Xanthobacteraceae	g__Lactobacillus	s__unclassified_g__Gluconobacter
	f__Lactobacillaceae	g__Bradyrhizobium	s__Lactobacillus_kunkeei
			s__Bacillus_sp._X12014
			s__unclassified_g__Bradyrhizobium
Male only	f__Sphingobacteriaceae	g__Sphingobacterium	s__Sphingobacterium_multivorum
		g__Lysobacter	s__Brevundimonas_bullata
			s__unclassified_g__Lysobacter
Female only			s__unclassified_g__Asaia
	Larvae(L1&L2&L3)-specific
	Family	Genus	Species
L1 only	f__Nocardioidaceae	g__Comamonas	s__unclassified_c__Gammaproteobacteria
	f__unclassified_c__Gammaproteobacteria	g__unclassified_c__Gammaproteobacteria	s__unclassified_g__Comamonas
		g__Aeromicrobium	s__uncultured_bacterium_g__Aeromicrobium
			s__uncultured_Telluria_sp.
L3 only	f__Alcaligenaceae	g__Empedobacter	s__Chryseobacterium_indologenes
		g__Achromobacter	s__Empedobacter_brevis_g__Empedobacter
			s__unclassified_g__Achromobacter
L1&L2&L3	f__Oxalobacteraceae	g__Massilia	s__uncultured_bacterium_g__Massilia
L1&L2		g__Enhydrobacter	s__Moraxella_osloensis_g__Enhydrobacter
L1 & L3			s__Morganella_morganii

## Sheet: Genus-Circos
The distribution of symbionts of E.balteatus larvae and adults at the genus level
OTU ID	L1	L2	L3	Female	Male
Serratia	0.8624	0.3506	0.5469	0.1574	0.1372
Enterococcus	0.0205	0.5965	0.3653	0.2381	0.191
Wolbachia	0.0044	0.0019	0.0004	0.2674	0.2408
Asaia	0.0005	0	0	0.1987	0.2886
Enterobacter	0.0283	0.0042	0.0282	0.0358	0.0495
Enterobacteriaceae	0.0312	0.01	0.0258	0.0203	0.0022
Enterobacterales	0.0149	0.002	0.0022	0.0381	0.0317
Gluconobacter	0	0	0	0.0234	0.0436
Staphylococcus	0.0131	0.0278	0.0118	0.0021	0.0008
Streptomyces	0.0105	0	0	0	0
others	0.0143	0.0068	0.0193	0.0188	0.0146
