# Supplementary material for: Effects of developmental stages, sex difference, and diet types of the host marmalade hoverfly (Episyrphus balteatus) on symbiotic bacteria
Source: Front Microbiol. 2024 Sep 4;15:1433909. doi: 10.3389/fmicb.2024.1433909 (PMC11408942; doi:10.3389/fmicb.2024.1433909)
Supplement: Supplementary file 10 [file Table_10.XLSX]

## Sheet: VEEN
Number of common or unique symbionts between adults of E.balteatus between two sexes at the level of family, genus, and species
	Family	Genus	Species
Female & Male	29	37	44
Female only	1	5	7
Male only	4	10	14
Female-specific
Family	Genus	Species
f__Streptococcaceae	g__Stenotrophomonas	s__unclassified_g__Morganella
	g__Morganella	s__unclassified_g__Stenotrophomonas
	g__Providencia	s__unclassified_g__Providencia
	g__Streptococcus	s__Bacillus_anthracis_g__Bacillus
	g__Arthrobacter	s__Arthrobacter_woluwensis
		s__unclassified_g__Streptococcus
		s__unclassified_g__Asaia
Male-specific
Family	Genus	Species
f__Caulobacteraceae	g__Buchnera	s__Caulobacter_vibrioides
f__Chitinophagaceae	g__Sphingobium	s__uncultured_bacterium_g__Curvibacter
f__Sphingobacteriaceae	g__Sphingobacterium	s__uncultured_bacterium_g__Methyloversatilis
f__Rhodocyclaceae	g__Caulobacter	s__unclassified_g__Sphingomonas
	g__Methyloversatilis	s__unclassified_g__Sediminibacterium
	g__Novosphingobium	s__unclassified_g__Buchnera
	g__Brevundimonas	s__unclassified_g__Novosphingobium
	g__Curvibacter	s__Sphingobacterium_multivorum
	g__Sediminibacterium	s__unclassified_g__Brevundimonas
	g__Lysobacter	s__Brevundimonas_bullata
		s__Sphingobium_yanoikuyae
		s__uncultured_bacterium_g__Buchnera
		s__Bacillus_lehensis_G1
		s__unclassified_g__Lysobacter

## Sheet: circos-Genus
The distribution of symbionts of E.balteatus adults between two sexes at the genus level
OTU ID	Female	Male
Wolbachia	0.2674	0.2408
Asaia	0.1987	0.2886
Enterococcus	0.2381	0.191
Serratia	0.1574	0.1372
Enterobacter	0.0358	0.0495
unclassified_o__Enterobacterales	0.0381	0.0317
Gluconobacter	0.0234	0.0436
unclassified_f__Enterobacteriaceae	0.0203	0.0022
others	0.0209	0.0155
