# Supplementary material for: Effects of developmental stages, sex difference, and diet types of the host marmalade hoverfly (Episyrphus balteatus) on symbiotic bacteria
Source: Front Microbiol. 2024 Sep 4;15:1433909. doi: 10.3389/fmicb.2024.1433909 (PMC11408942; doi:10.3389/fmicb.2024.1433909)
Supplement: Supplementary file 11 [file Table_11.XLSX]

## Sheet: level2
Functional analysis of 16sRNA data by KEGG enrichment
	Egg	L1	L2	L3	Pupa	Female	Male
Global and overview maps	37.1743	38.6893	39.6296	39.1006	38.5068	39.1889	39.4326
Carbohydrate metabolism	7.10122	8.67811	12.1054	11.0722	9.50047	9.81227	9.40231
Amino acid metabolism	5.29387	5.90103	6.17903	6.11528	6.44044	6.25323	6.41896
Membrane transport	3.97388	5.26886	6.13975	6.03131	4.99275	4.67952	4.25026
Energy metabolism	5.77565	4.7028	3.71742	3.93388	4.49913	4.27007	4.29279
Metabolism of cofactors and vitamins	4.57141	4.91106	3.41707	3.79382	4.1117	4.14921	4.38868
Nucleotide metabolism	3.09745	3.10579	3.00146	2.9509	2.72258	2.78831	2.71231
Translation	5.65845	3.37032	2.93072	2.85411	3.31272	3.18464	3.01168
Signal transduction	2.20853	2.79399	2.76185	2.892	2.9407	2.80615	2.85147
Replication and repair	4.49578	3.28126	2.57536	2.62754	2.87084	2.80119	2.71711
Cellular community - prokaryotes	1.27397	2.67621	2.41651	2.78736	2.40859	2.32656	2.31285
Lipid metabolism	1.7267	1.59809	1.96948	1.83922	1.93488	1.8716	1.86243
Folding, sorting and degradation	2.19477	2.03906	1.43699	1.50812	1.52398	1.51132	1.50124
Metabolism of other amino acids	1.2784	1.19777	1.42026	1.42584	1.52932	1.61891	1.68201
Glycan biosynthesis and metabolism	1.17791	1.9278	1.39206	1.51388	1.27192	1.26858	1.2807
Drug resistance: antimicrobial	0.769932	1.52442	1.2878	1.36113	1.09543	1.00956	0.968583
Xenobiotics biodegradation and metabolism	0.767324	0.941704	1.21556	1.2291	1.44546	1.37682	1.47993
Biosynthesis of other secondary metabolites	1.07737	1.14384	1.20949	1.2078	1.13037	1.34178	1.40312
Metabolism of terpenoids and polyketides	0.840723	0.867832	1.03259	0.934626	0.8786	0.833242	0.793755
Infectious disease: bacterial	1.27655	1.04939	0.739032	0.845985	0.970787	0.838056	0.812277
